# Supplementary material for: Clonal serotype 1c multidrug-resistant Shigella flexneri detected in multiple institutions by sentinel-site sequencing
Source: Front Med (Lausanne). 2022 Aug 1;9:964640. doi: 10.3389/fmed.2022.964640 (PMC9376355; doi:10.3389/fmed.2022.964640)
Supplement: Supplementary file 2 [file Table_2.XLSX]

## Sheet: Chromosome core SNP matrix 3A
	LR213452.1 (GCA_900659645.1)	CP094987.1 (GCA_022869845.1)	Case D	CP026799.1 (GCA_002950335.1)	Case E	CP037923.1 (GCA_004799585.1)	CP054913.1 (GCA_013364115.1)	AE005674.2 (GCA_000006925.2)	CP042980.1 (GCA_008370775.1)	CP026792.1 (GCA_002950235.1)	LR878365.1 (GCA_904066025.1)	LR213455.1 (GCA_900659665.1)	Case A	CP004056.1 (GCA_000743955.1)	CP000266.1 (GCA_000013585.1)	CP012137.1 (GCA_001580175.1)	CP012735.1 (GCA_001578125.1)	AE014073.1 (GCA_000007405.1)	Case B	Case C	CP001383.1 (GCA_000022245.1)
LR213452.1 (GCA_900659645.1)	0	2026	172	3136	181	3228	2037	2453	1911	1437	5944	2068	176	2106	3785	2031	2034	2018	180	176	2064
CP094987.1 (GCA_022869845.1)	2026	0	2030	3198	2039	3288	313	937	533	1873	6008	370	2034	236	3643	161	165	422	2038	2034	194
Case D	172	2030	0	3142	17	3234	2041	2457	1917	1443	5950	2072	10	2110	3791	2035	2038	2022	16	12	2068
CP026799.1 (GCA_002950335.1)	3136	3198	3142	0	3151	576	3201	3627	3083	2977	5656	3236	3146	3278	1553	3203	3207	3176	3150	3146	3236
Case E	181	2039	17	3151	0	3243	2050	2466	1926	1452	5959	2081	19	2119	3800	2044	2047	2031	17	17	2077
CP037923.1 (GCA_004799585.1)	3228	3288	3234	576	3243	0	3291	3717	3175	3069	5744	3326	3238	3368	1059	3293	3297	3266	3242	3238	3326
CP054913.1 (GCA_013364115.1)	2037	313	2041	3201	2050	3291	0	942	542	1882	6013	235	2045	393	3646	316	322	429	2049	2045	349
AE005674.2 (GCA_000006925.2)	2453	937	2457	3627	2466	3717	942	0	958	2302	6424	1001	2461	1017	3768	940	946	919	2465	2461	973
CP042980.1 (GCA_008370775.1)	1911	533	1917	3083	1926	3175	542	958	0	1758	5887	599	1921	613	3554	538	542	519	1925	1921	571
CP026792.1 (GCA_002950235.1)	1437	1873	1443	2977	1452	3069	1882	2302	1758	0	5788	1915	1447	1953	3630	1878	1882	1865	1451	1447	1911
LR878365.1 (GCA_904066025.1)	5944	6008	5950	5656	5959	5744	6013	6424	5887	5788	0	6026	5954	6088	6412	6013	6015	5984	5958	5954	6046
LR213455.1 (GCA_900659665.1)	2068	370	2072	3236	2081	3326	235	1001	599	1915	6026	0	2076	450	3681	373	379	486	2080	2076	406
Case A	176	2034	10	3146	19	3238	2045	2461	1921	1447	5954	2076	0	2114	3795	2039	2042	2026	20	10	2072
CP004056.1 (GCA_000743955.1)	2106	236	2110	3278	2119	3368	393	1017	613	1953	6088	450	2114	0	3723	139	143	502	2118	2114	172
CP000266.1 (GCA_000013585.1)	3785	3643	3791	1553	3800	1059	3646	3768	3554	3630	6412	3681	3795	3723	0	3648	3652	3619	3799	3795	3681
CP012137.1 (GCA_001580175.1)	2031	161	2035	3203	2044	3293	316	940	538	1878	6013	373	2039	139	3648	0	68	425	2043	2039	95
CP012735.1 (GCA_001578125.1)	2034	165	2038	3207	2047	3297	322	946	542	1882	6015	379	2042	143	3652	68	0	431	2046	2042	101
AE014073.1 (GCA_000007405.1)	2018	422	2022	3176	2031	3266	429	919	519	1865	5984	486	2026	502	3619	425	431	0	2030	2026	458
Case B	180	2038	16	3150	17	3242	2049	2465	1925	1451	5958	2080	20	2118	3799	2043	2046	2030	0	16	2076
Case C	176	2034	12	3146	17	3238	2045	2461	1921	1447	5954	2076	10	2114	3795	2039	2042	2026	16	0	2072
CP001383.1 (GCA_000022245.1)	2064	194	2068	3236	2077	3326	349	973	571	1911	6046	406	2072	172	3681	95	101	458	2076	2072	0
	AE005674.2	AE014073.1	CP000266.1	CP001383.1	CP004056.1	CP012137.1	CP012735.1	CP026792.1	CP026799.1	CP037923.1	CP042980.1	CP054913.1	CP094987.1	LR213452.1.ref	LR213455.1	LR878365.1	Case A	Case B	Case C	Case D	Case E
AE005674.2	0	919	3768	973	1017	940	946	2302	3627	3717	958	942	937	2453	1001	6424	2461	2465	2461	2457	2466
AE014073.1	919	0	3619	458	502	425	431	1865	3176	3266	519	429	422	2018	486	5984	2026	2030	2026	2022	2031
CP000266.1	3768	3619	0	3681	3723	3648	3652	3630	1553	1059	3554	3646	3643	3785	3681	6412	3795	3799	3795	3791	3800
CP001383.1	973	458	3681	0	172	95	101	1911	3236	3326	571	349	194	2064	406	6046	2072	2076	2072	2068	2077
CP004056.1	1017	502	3723	172	0	139	143	1953	3278	3368	613	393	236	2106	450	6088	2114	2118	2114	2110	2119
CP012137.1	940	425	3648	95	139	0	68	1878	3203	3293	538	316	161	2031	373	6013	2039	2043	2039	2035	2044
CP012735.1	946	431	3652	101	143	68	0	1882	3207	3297	542	322	165	2034	379	6015	2042	2046	2042	2038	2047
CP026792.1	2302	1865	3630	1911	1953	1878	1882	0	2977	3069	1758	1882	1873	1437	1915	5788	1447	1451	1447	1443	1452
CP026799.1	3627	3176	1553	3236	3278	3203	3207	2977	0	576	3083	3201	3198	3136	3236	5656	3146	3150	3146	3142	3151
CP037923.1	3717	3266	1059	3326	3368	3293	3297	3069	576	0	3175	3291	3288	3228	3326	5744	3238	3242	3238	3234	3243
CP042980.1	958	519	3554	571	613	538	542	1758	3083	3175	0	542	533	1911	599	5887	1921	1925	1921	1917	1926
CP054913.1	942	429	3646	349	393	316	322	1882	3201	3291	542	0	313	2037	235	6013	2045	2049	2045	2041	2050
CP094987.1	937	422	3643	194	236	161	165	1873	3198	3288	533	313	0	2026	370	6008	2034	2038	2034	2030	2039
LR213452.1.ref	2453	2018	3785	2064	2106	2031	2034	1437	3136	3228	1911	2037	2026	0	2068	5944	176	180	176	172	181
LR213455.1	1001	486	3681	406	450	373	379	1915	3236	3326	599	235	370	2068	0	6026	2076	2080	2076	2072	2081
LR878365.1	6424	5984	6412	6046	6088	6013	6015	5788	5656	5744	5887	6013	6008	5944	6026	0	5954	5958	5954	5950	5959
Case A	2461	2026	3795	2072	2114	2039	2042	1447	3146	3238	1921	2045	2034	176	2076	5954	0	20	10	10	19
Case B	2465	2030	3799	2076	2118	2043	2046	1451	3150	3242	1925	2049	2038	180	2080	5958	20	0	16	16	17
Case C	2461	2026	3795	2072	2114	2039	2042	1447	3146	3238	1921	2045	2034	176	2076	5954	10	16	0	12	17
Case D	2457	2022	3791	2068	2110	2035	2038	1443	3142	3234	1917	2041	2030	172	2072	5950	10	16	12	0	17
Case E	2466	2031	3800	2077	2119	2044	2047	1452	3151	3243	1926	2050	2039	181	2081	5959	19	17	17	17	0
