# Supplementary material for: Clonal serotype 1c multidrug-resistant Shigella flexneri detected in multiple institutions by sentinel-site sequencing
Source: Front Med (Lausanne). 2022 Aug 1;9:964640. doi: 10.3389/fmed.2022.964640 (PMC9376355; doi:10.3389/fmed.2022.964640)
Supplement: Supplementary file 3 [file Table_3.XLS]

## Sheet: Supplemental Table 2
Genome Name	Version	ST	adk	fumC	gyrB	icd	mdh	purA	recA
A	202203171422-v3.0.0	245	6	61	6	11	13	3	50
B	202203171422-v3.0.0	245	6	61	6	11	13	3	50
C	202203171422-v3.0.0	245	6	61	6	11	13	3	50
D	202203171422-v3.0.0	245	6	61	6	11	13	3	50
E	202203171422-v3.0.0	245	6	61	6	11	13	3	50
GCA_000013585.1	202203171422-v3.0.0	634	6	61	6	123	13	3	50
GCA_000006925.2	202203171422-v3.0.0	245	6	61	6	11	13	3	50
GCA_002950235.1	202203171422-v3.0.0	1022	6	61	161	11	13	3	50
GCA_904066025.1	202203171422-v3.0.0	245	6	61	6	11	13	3	50
GCA_002950335.1	202203171422-v3.0.0	631	6	74	6	123	13	3	50
GCA_008370775.1	202203171422-v3.0.0	245	6	61	6	11	13	3	50
GCA_001578125.1	202203171422-v3.0.0	245	6	61	6	11	13	3	50
GCA_013364115.1	202203171422-v3.0.0	245	6	61	6	11	13	3	50
GCA_001580175.1	202203171422-v3.0.0	245	6	61	6	11	13	3	50
GCA_022869845.1	202203171422-v3.0.0	NA	6	61	6	NA	13	3	50
GCA_004799585.1	202203171422-v3.0.0	631	6	74	6	123	13	3	50
GCA_900659665.1	202203171422-v3.0.0	245	6	61	6	11	13	3	50
GCA_000743955.1	202203171422-v3.0.0	245	6	61	6	11	13	3	50
GCA_000022245.1	202203171422-v3.0.0	245	6	61	6	11	13	3	50
GCA_000007405.1	202203171422-v3.0.0	245	6	61	6	11	13	3	50
GCA_900659645.1	202203171422-v3.0.0	245	6	61	6	11	13	3	50
