# Supplementary material for: Clonal serotype 1c multidrug-resistant Shigella flexneri detected in multiple institutions by sentinel-site sequencing
Source: Front Med (Lausanne). 2022 Aug 1;9:964640. doi: 10.3389/fmed.2022.964640 (PMC9376355; doi:10.3389/fmed.2022.964640)
Supplement: Supplementary file 4 [file Table_4.XLSX]

## Sheet: Sheet1
seq_i	seq_j	alignement_fraction	snp_n	similarity_snp	gsnp_n	similarity_gsnp
Case A	GCA_013455205.1	99.4649	30	99.9993	29	99.9993
Case A	GCA_013457355.1	99.455	33	99.9992	33	99.9992
Case A	GCA_013457635.1	99.4552	57	99.9987	36	99.9992
Case A	GCA_013457815.1	99.4534	35	99.9992	32	99.9993
Case B	GCA_013455205.1	99.4649	30	99.9993	29	99.9993
Case B	GCA_013457355.1	99.455	33	99.9992	32	99.9993
Case B	GCA_013457635.1	99.4552	57	99.9987	36	99.9992
Case B	GCA_013457815.1	99.4534	35	99.9992	32	99.9993
Case C	GCA_013455205.1	99.4649	26	99.9994	25	99.9994
Case C	GCA_013457355.1	99.455	30	99.9993	30	99.9993
Case C	GCA_013457635.1	99.4552	54	99.9988	33	99.9992
Case C	GCA_013457815.1	99.4534	32	99.9993	29	99.9993
Case D	GCA_013455205.1	99.4649	25	99.9994	24	99.9994
Case D	GCA_013457355.1	99.455	29	99.9993	28	99.9994
Case D	GCA_013457635.1	99.4552	53	99.9988	32	99.9993
Case D	GCA_013457815.1	99.4534	31	99.9993	28	99.9994
Case E	GCA_013455205.1	99.4649	31	99.9993	30	99.9993
Case E	GCA_013457355.1	99.4547	34	99.9992	34	99.9992
Case E	GCA_013457635.1	99.4552	58	99.9987	37	99.9992
Case E	GCA_013457815.1	99.4531	36	99.9992	33	99.9992

## Sheet: Sheet2
Assembly Accession	SRA	Oac	Oac1b	Sf_wzx	Sf_wzy	Xv	gtrI	gtrIC	gtrII	gtrIV	gtrX	ipaB	ipaH_c
GCA_013457815.1	SRR11363386			100	100		100	100				100	100
GCA_013457635.1	SRR11363394			100	100		100	100				100	100
GCA_013457355.1	SRR11442266			100	100		100	100				100	100
GCA_013455205.1	SRR11488051			100	100		100	100				100	100

## Sheet: Sheet3
SRA	contig_id (Case D)	contig_length	aligned	missing	genome_coverage
SRR11363386	contig_1	4517796	4489413	28383	0.993718
SRR11363386	contig_2	217681	217293	388	0.998218
SRR11363386	contig_3	75783	75781	2	0.999974
SRR11363394	contig_1	4517796	4505573	12223	0.997294
SRR11363394	contig_2	217681	217681	0	1
SRR11363394	contig_3	75783	75781	2	0.999974
SRR11442266	contig_1	4517796	4495642	22154	0.995096
SRR11442266	contig_2	217681	217657	24	0.99989
SRR11442266	contig_3	75783	75781	2	0.999974
SRR11488051	contig_1	4517796	4451017	66779	0.985219
SRR11488051	contig_2	217681	217217	464	0.997868
SRR11488051	contig_3	75783	75781	2	0.999974
